# Supplementary material for: Altered resting-state networks in adolescent non-suicidal self-injury—a graph theory analysis
Source: Soc Cogn Affect Neurosci. 2022 Jan 28;17(9):819–27. doi: 10.1093/scan/nsac007 (PMC9433841; doi:10.1093/scan/nsac007)
Supplement: nsac007_Supp [file nsac007_supp.zip]

Archive with 1 entries (1 files):
- scan-21-076-File007.docx
